# Supplementary material for: A plasma membrane-localized polycystin-1/polycystin-2 complex in endothelial cells elicits vasodilation
Source: eLife. 2022 Mar 1;11:e74765. doi: 10.7554/eLife.74765 (PMC8933003; doi:10.7554/eLife.74765)
Supplement: Source data 1. [file elife-74765-data1.zip]

Archive with 40 entries (39 files):
- 100355_1_supp_data_2358340_r6ybjl/
- __MACOSX/._100355_1_supp_data_2358340_r6ybjl
- 100355_1_supp_data_2358340_r6ybjl/Source data legends.docx
- __MACOSX/100355_1_supp_data_2358340_r6ybjl/._Source data legends.docx
- 100355_1_supp_data_2358340_r6ybjl/Figure 1 - source data 9.TIF
- __MACOSX/100355_1_supp_data_2358340_r6ybjl/._Figure 1 - source data 9.TIF
- 100355_1_supp_data_2358340_r6ybjl/Figure 1 - source data 8.TIF
- __MACOSX/100355_1_supp_data_2358340_r6ybjl/._Figure 1 - source data 8.TIF
- 100355_1_supp_data_2358340_r6ybjl/Figure 1 - source data 5.TIF
- __MACOSX/100355_1_supp_data_2358340_r6ybjl/._Figure 1 - source data 5.TIF
- 100355_1_supp_data_2358340_r6ybjl/Figure 6 - source data 1.TIF
- __MACOSX/100355_1_supp_data_2358340_r6ybjl/._Figure 6 - source data 1.TIF
- 100355_1_supp_data_2358340_r6ybjl/Figure 1 - source data 4.TIF
- __MACOSX/100355_1_supp_data_2358340_r6ybjl/._Figure 1 - source data 4.TIF
- 100355_1_supp_data_2358340_r6ybjl/Figure 1-Figure Supplement 1-source data 1.TIF
- __MACOSX/100355_1_supp_data_2358340_r6ybjl/._Figure 1-Figure Supplement 1-source data 1.TIF
- 100355_1_supp_data_2358340_r6ybjl/Figure 1 - source data 6.TIF
- __MACOSX/100355_1_supp_data_2358340_r6ybjl/._Figure 1 - source data 6.TIF
- 100355_1_supp_data_2358340_r6ybjl/Figure 6 - source data 3.TIF
- __MACOSX/100355_1_supp_data_2358340_r6ybjl/._Figure 6 - source data 3.TIF
- 100355_1_supp_data_2358340_r6ybjl/Figure 6 - source data 2.TIF
- __MACOSX/100355_1_supp_data_2358340_r6ybjl/._Figure 6 - source data 2.TIF
- 100355_1_supp_data_2358340_r6ybjl/Figure 1 - source data 7.TIF
- __MACOSX/100355_1_supp_data_2358340_r6ybjl/._Figure 1 - source data 7.TIF
- 100355_1_supp_data_2358340_r6ybjl/Figure 4 - source data 1.tif
- __MACOSX/100355_1_supp_data_2358340_r6ybjl/._Figure 4 - source data 1.tif
- 100355_1_supp_data_2358340_r6ybjl/Figure 2 - source data 1.TIF
- __MACOSX/100355_1_supp_data_2358340_r6ybjl/._Figure 2 - source data 1.TIF
- 100355_1_supp_data_2358340_r6ybjl/Figure 1 - source data 3.TIF
- __MACOSX/100355_1_supp_data_2358340_r6ybjl/._Figure 1 - source data 3.TIF
- 100355_1_supp_data_2358340_r6ybjl/Figure 1 - source data 2.TIF
- __MACOSX/100355_1_supp_data_2358340_r6ybjl/._Figure 1 - source data 2.TIF
- 100355_1_supp_data_2358340_r6ybjl/Figure 2 - source data 2.TIF
- __MACOSX/100355_1_supp_data_2358340_r6ybjl/._Figure 2 - source data 2.TIF
- 100355_1_supp_data_2358340_r6ybjl/Figure 1 - source data 1.TIF
- __MACOSX/100355_1_supp_data_2358340_r6ybjl/._Figure 1 - source data 1.TIF
- 100355_1_supp_data_2358340_r6ybjl/Figure 6 - source data 4.TIF
- __MACOSX/100355_1_supp_data_2358340_r6ybjl/._Figure 6 - source data 4.TIF
- 100355_1_supp_data_2358340_r6ybjl/Figure 2 - source data 3.TIF
- __MACOSX/100355_1_supp_data_2358340_r6ybjl/._Figure 2 - source data 3.TIF
