# Supplementary material for: A plasma membrane-localized polycystin-1/polycystin-2 complex in endothelial cells elicits vasodilation
Source: eLife. 2022 Mar 1;11:e74765. doi: 10.7554/eLife.74765 (PMC8933003; doi:10.7554/eLife.74765)
Supplement: Source data 2. [file elife-74765-data2.zip]

Archive with 19 entries (19 files):
- Figure 4-source data 1.tif
- Figure 6-source data 1.tif
- Figure 6-source data 2.TIF
- Figure 6-source data 3.TIF
- Figure 6-source data 4.TIF
- Source data legends.docx
- Figure 1-Figure Supplement 1-source data 1.tif
- figure 1-source data 1.TIF
- Figure 1-source data 2.TIF
- Figure 1-source data 3.tif
- Figure 1-source data 4.TIF
- figure 1-source data 5.TIF
- figure 1-source data 6.TIF
- Figure 1-source data 7.TIF
- figure 1-source data 8.TIF
- Figure 1-source data 9.TIF
- Figure 2-source data 1.tif
- Figure 2-source data 2.tif
- Figure 2-source data 3.tif
